# Supplementary material for: Basal hsp70 expression levels do not explain adaptive variation of the warm- and cold-climate O3 + 4 + 7 and OST gene arrangements of Drosophila subobscura
Source: BMC Evol Biol. 2020 Jan 31;20:17. doi: 10.1186/s12862-020-1584-z (PMC6995229; doi:10.1186/s12862-020-1584-z)
Supplement: Supplementary file 6 — Additional file 6. Raw gene expression data. [file 12862_2020_1584_MOESM6_ESM.xls]

## Sheet: Sheet1
Additional file 6: hsp70 expression data in 6 OST and 6 O3+4+7 isogenic lines
ID	Arrangement	Line#	Line_ref	Sex	Delta_Ct	Expression
1	3+4+7	1	S12-G91	female	8.009	0.00388196
2	3+4+7	1	S12-G91	female	7.819	0.0044284
3	3+4+7	1	S12-G91	female	7.539	0.00537694
4	3+4+7	2	ES12-G5	female	5.609	0.0204891
5	3+4+7	2	ES12-G5	female	5.409	0.0235358
6	3+4+7	2	ES12-G5	female	9.029	0.00191426
7	3+4+7	3	A12-G98	female	5.559	0.0212116
8	3+4+7	3	A12-G98	female	5.939	0.0162998
9	3+4+7	3	A12-G98	female	4.959	0.0321508
10	3+4+7	4	S12-G5	female	5.119	0.0287758
11	3+4+7	4	S12-G5	female	9.149	0.00176148
12	3+4+7	4	S12-G5	female	7.649	0.0049822
13	3+4+7	5	ES12-G41	female	5.879	0.016992
14	3+4+7	5	ES12-G41	female	5.429	0.0232118
15	3+4+7	5	ES12-G41	female	6.479	0.0112105
16	3+4+7	6	A12-G5	female	5.829	0.0175912
17	3+4+7	6	A12-G5	female	5.419	0.0233732
18	3+4+7	6	A12-G5	female	4.389	0.0477287
19	3+4+7	1	S12-G91	male	7.1	0.00728932
20	3+4+7	1	S12-G91	male	7.09	0.00734002
21	3+4+7	1	S12-G91	male	7.64	0.00501338
22	3+4+7	2	ES12-G5	male	7.06	0.00749425
23	3+4+7	2	ES12-G5	male	5.72	0.0189718
24	3+4+7	2	ES12-G5	male	9.73	0.00117755
25	3+4+7	3	A12-G98	male	4.77	0.0366511
26	3+4+7	3	A12-G98	male	7.06	0.00749425
27	3+4+7	3	A12-G98	male	7.96	0.00401607
28	3+4+7	4	S12-G5	male	9.27	0.00161976
29	3+4+7	4	S12-G5	male	11.91	0.000259856
30	3+4+7	4	S12-G5	male	7.46	0.00567958
31	3+4+7	5	ES12-G41	male	8.4	0.00296038
32	3+4+7	5	ES12-G41	male	9.55	0.00133402
33	3+4+7	5	ES12-G41	male	8.83	0.00219738
34	3+4+7	6	A12-G5	male	8.48	0.00280069
35	3+4+7	6	A12-G5	male	8.97	0.00199416
36	3+4+7	6	A12-G5	male	7.71	0.00477594
37	ST	1	S12-G57	female	7.329	0.00621944
38	ST	1	S12-G57	female	6.839	0.00873486
39	ST	1	S12-G57	female
40	ST	2	A12-G2	female	5.619	0.0203476
41	ST	2	A12-G2	female	4.879	0.033984
42	ST	2	A12-G2	female	4.839	0.0349394
43	ST	3	A12-G103	female	8.169	0.00347445
44	ST	3	A12-G103	female	6.549	0.0106796
45	ST	3	A12-G103	female	7.839	0.00436743
46	ST	4	LS12-G65	female	7.359	0.00609144
47	ST	4	LS12-G65	female	5.649	0.0199288
48	ST	4	LS12-G65	female	8.609	0.00256114
49	ST	5	LS12-G26	female	4.689	0.0387677
50	ST	5	LS12-G26	female
51	ST	5	LS12-G26	female	5.409	0.0235358
52	ST	6	ES12-G24	female	6.729	0.00942691
53	ST	6	ES12-G24	female	5.019	0.0308411
54	ST	6	ES12-G24	female	7.889	0.00421866
55	ST	1	S12-G57	male	5.13	0.0285572
56	ST	1	S12-G57	male	6	0.015625
57	ST	1	S12-G57	male
58	ST	2	A12-G2	male	8.11	0.00361948
59	ST	2	A12-G2	male
60	ST	2	A12-G2	male	7.72	0.00474295
61	ST	3	A12-G103	male	9.11	0.00180974
62	ST	3	A12-G103	male	6.19	0.013697
63	ST	3	A12-G103	male	5.61	0.0204749
64	ST	4	LS12-G65	male	7.95	0.004044
65	ST	4	LS12-G65	male	7.01	0.00775854
66	ST	4	LS12-G65	male	8.22	0.00335377
67	ST	5	LS12-G26	male	8.19	0.00342424
68	ST	5	LS12-G26	male	6.8	0.00897421
69	ST	5	LS12-G26	male
70	ST	6	ES12-G24	male	5.22	0.0268302
71	ST	6	ES12-G24	male	8.75	0.00232267
72	ST	6	ES12-G24	male	5.74	0.0187106
